# Supplementary material for: Beliefs about Polypharmacy among Home-Dwelling Older Adults Living with Multiple Chronic Conditions, Informal Caregivers and Healthcare Professionals: A Qualitative Study
Source: Healthcare (Basel). 2021 Sep 13;9(9):1204. doi: 10.3390/healthcare9091204 (PMC8466336; doi:10.3390/healthcare9091204)
Supplement: Supplementary file 1 [file healthcare-09-01204-s001.zip]

Archive with 3 entries (3 files):
- Supplementary file 3.pdf
- Supplementary file 1.pdf
- Supplementary file 2.pdf
